# Supplementary material for: Exposure Assessment of Essential and Potentially Toxic Metals in Wheat-Based Sweets for Human Consumption: Multivariate Analysis and Risk Evaluation Studies
Source: Molecules. 2023 Oct 31;28(21):7365. doi: 10.3390/molecules28217365 (PMC10650165; doi:10.3390/molecules28217365)
Supplement: Supplementary file 1 [file molecules-28-07365-s001.zip]

Archive with 1 entries (1 files):
- molecules-2668986-supplementary.pdf
